# Supplementary material for: Evaluating a Novel Hydrocolloid Alternative for Yogurt Production: Rheological, Microstructural, and Sensory Properties
Source: Foods. 2025 Jun 25;14(13):2252. doi: 10.3390/foods14132252 (PMC12248833; doi:10.3390/foods14132252)
Supplement: Supplementary file 1 [file foods-14-02252-s001.zip]

Archive with 1 entries (1 files):
- foods-3688093-supplementary.pdf
